# Supplementary material for: Activation of the ubiquitin-proteasome system contributes to oculopharyngeal muscular dystrophy through muscle atrophy
Source: PLoS Genet. 2022 Jan 13;18(1):e1010015. doi: 10.1371/journal.pgen.1010015 (PMC8791501; doi:10.1371/journal.pgen.1010015)
Supplement: S1 Table — (XLSX) [file pgen.1010015.s001.xlsx]

## Sheet: Deficiency screen (1st step)
Table S1: Results of the genome-wide screen
Suppressive deficiencies identified on X chromosome (DK1)
Stock number	Deficiency name	Cytological region	Region name	% WT pupae
BL#729	Df(1)N-8	3C2-3;3E3-4	R3	0.45
BL#946	Df(1)N73	5C2;5D5-6	R5	0.3
BL#3221	Df(1)ct4b1	7B2-4;7C3-4	R7	0.34
BL#954	Df(1)v-L15	9B1-2;10A1-2	R9	0.64
BL#727	Df(1)g	12A3-10;12E9	R12	0.45
BL#4741	Df(1)B25	15D3;16A4-6	R15	0.36
BL#7754	Df(1)Exel6291	18A2-18A3	R18	0.38
Suppressive deficiencies identified on left arm of chromosome 2 (DK2L)
Stock number	Deficiency name	Cytological region	Region name	% WT pupae
BL#3638	Df(2L)net-PMF	21A1;21B7-8	R21	0.59
BL#3633	Df(2L)net18	21A4;	R21	0.53
BL#8672	Df(2L)BSC106	21B8;21C4	R21	0.45
BL#6965	Df(2L)BSC31	23E5;23F4-5	R23	0.33
BL#693	Df(2L)sc19-8	24C2-8;25C8-9	R24	0.47
BL#8835	Df(2L)BSC110	25C1;25C3	R25	0.33
BL#8674	Df(2L)BSC109	25C4;25C8	R25	0.41
BL#490	Df(2L)E110	25F3-26A1;26D3-11	R26	0.34
BL#6299	Df(2L)BSC5	26B1-2;26D1-2	R26	0.34
BL#179	Df(2L)TE29Aa-11	28E4-7;29B2-C	R28	0.32
BL#1045	Df(2L)Mdh	30D-30F;31F	R30	0.33
BL#567	Df(2L)pr-A16	37B2-12;38D2-5	R37	0.31
Suppressive deficiencies identified on right arm of chromosome 2 (DK2R)
Stock number	Deficiency name	Cytological region	Region name	% WT pupae
BL#3368	Df(2R)cn9	42E;44C	R43	0.35
BL#9410	Df(2R)BSC132	45F6;46B12	R46	0.3
BL#1743	Df(2R)B5	46A;46C	R46	0.39
BL#442	Df(2R)CX1	49C1-4;50C23-D2	R50	0.41
BL#7875	Df(2R)Exel7130	50D4;50E4	R50	0.55
BL#7876	Df(2R)Exel7131	50E4;50F6	R50	0.46
BL#1547	Df(2R)PC4	55A;55F	R55	0.59
BL#3467	Df(2R)AA21	56F9-17;57D11-12	R56	0.5
BL#7896	Df(2R)Exel7162	56F11;56F16	R56	0.49
BL#1682	Df(2R)or-BR6	59D5-10;60B3-8	R59	0.3
Suppressive deficiencies identified on left arm of chromosome 3 (DK3L)
Stock number	Deficiency name	Cytological region	Region name	% WT pupae
BL#600	Df(3L)Aprt-1	62A10-B1;62D2-5	R62	0.41
BL#6964	Df(3L)BSC33	65E10-F1;65F2-6	R65	0.31
BL#5877	Df(3L)ZP1	66A17-20;66C1-5	R66-1	0.48
BL#1541	Df(3L)66C-G28	66B8-9;66C9-10	R66-1	0.35
BL#3024	Df(3L)h-i22	66D10-11;66E1-2	R66-2	0.33
BL#7079	Df(3L)BSC35	66F1-2;67B2-3	R66-2	0.45
BL#997	Df(3L)AC1	67A2;67D11-13	R66-2	0.4
BL#6471	Df(3L)BSC14	67E3-7;68A2-6	R68	0.43
BL#2611	Df(3L)vin5	68A2-3;69A1-3	R68	0.41
BL#2612	Df(3L)vin7	68C8-11;69B4-5	R68	0.78
BL#5913	Df(3L)F10	69A2;69D1	R69	0.35
BL#3124	Df(3L)fz-GF3b	70C1-2;70D4-5	R70	0.4
BL#6411	Df(3L)BSC8	74D3-75A1;75B2-5	R75	0.44
BL#2990	Df(3L)Cat	75B8;75F1	R75	0.42
BL#3617	Df(3L)kto2	76B1-2;76D5	R76	0.65
BL#3127	Df(3L)ri-79c	77B-C;77F-78A	R77	0.38
BL#8101	Df(3L)ED4978	78D5;79A2	R78	0.37
BL#4506	Df(3L)Ten-m-AL29	79C1-3;79E3-8	R79	0.36
BL#6649	Df(3L)BSC21	79E5-F1;80A2-3	R79	0.43
Suppressive deficiencies identified on right arm of chromosome 3 (DK3R)
Stock number	Deficiency name	Cytological region	Region name	% WT pupae
BL#1990	Df(3R)Tpl10	83C1-2;84B1-2	R83	0.53
BL#1962	Df(3R)p-XT103	85A2;85C1-2	R85	0.37
BL#6756	Df(3R)BSC24	85C4-9;85D12-14	R85	0.44
BL#7080	Df(3R)BSC38	85F1-2;86C7-8	R86	0.3
BL#383	Df(3R)ea	88E7-13;89A1	R88	0.32
BL#756	Df(3R)sbd105	88F9-89A1;89B9-10	R88	0.48
BL#4962	Df(3R)H-B79	92B3;92F13	R92	0.38
BL#3340	Df(3R)e-R1	93B6-7;93D2	R93	0.36
BL#2586	Df(3R)23D1	94A3-4;94D1-4	R94	0.42
BL#2585	Df(3R)mbc-R1	95A5-7;95D6-11	R95-1	0.42
BL#4432	Df(3R)crb-F89-4	95D7-D11;95F15	R95-2	0.33
BL#2363	Df(3R)crb87-5	95F7;96A17-18	R95-2	0.43
BL#1910	Df(3R)Tl-P	97A;98A1-2	R97	0.33
BL#430	Df(3R)3450	98E3;99A6-8	R98	0.32
BL#3546	Df(3R)B81	99D3;3Rt	R99	0.49

## Sheet: Smaller Defiencies (2nd step)
Suppressive regions identified through the deficiency screen (1st step) and narrowed down with smaller deficiencies (2nd step)
	positive deficiency (1st step)
	positive deficiency (2nd step)
	negative deficiency (2nd step)
Deficiency kit	Deficiency screen	Region	Stock Number	Deficiency name	% WT pupae
	1st step	R3	BL#729	Df(1)N-8/FM7c	0.45
	2nd step		BL#8948	Df(1)ED6630	0.1
	2nd step		BL#26508	Df(1)BSC656	0
	2nd step		BL#7707	Df(1)Exel6233	0.37
	2nd step		BL#9169	Df(1)ED6712	0.42
	1st step	R5	BL#946	Df(1)N73	0.3
	2nd step		BL#7711	Df(1)Exel6237	0.41
	2nd step		BL#26576	Df(1)BSC724	0.39
	2nd step		BL#7712	Df(1)Exel6238	0.34
	1st step	R7	BL#3221	Df(1)ct4b1	0.34
	2nd step		BL#8955	Df(1)ED6906	0.47
	2nd step		BL#25064	Df(1)BSC536	0.08
	2nd step		BL#25697	Df(1)BSC622	0.21
DK1	1st step	R9	BL#954	Df(1)v-L15	0.64
	2nd step		BL#9216	Df(1)ED6991	0.01
	2nd step		BL#9153	Df(1)ED7005	0.33
	2nd step		BL#26853	Df(1)BSC755	0.34
	2nd step		BL#26556	Df(1)BSC704	0.31
	2nd step		BL#25391	Df(1)BSC572	0.1
	1st step	R12	BL#727	Df(1)g	0.45
	2nd step		BL#26863	Df(1)BSC766	0.3
	2nd step		BL#8952	Df(1)ED7217	0.05
	2nd step		BL#24146	Df(1)ED7225	0.13
	2nd step		BL#9352	Df(1)ED7229	0.3
	1st step	R15	BL#34741	Df(1)B25	0.36
	1st step		BL#4953	Df(1)BK10	0.05
	1st step	R18	BL#7754	Df(1)Exel6291	0.38
	1st step	R21	BL#3638	Df(2L)net-PMF	0.59
	1st step	R21	BL#6283	Df(2L)BSC4	0.18
	1st step	R21	BL#8672	Df(2L)BSC106	0.45
	2nd step	R21	BL#3633	Df(2L)net18	0.53
	2nd step	R21	BL#7488	Df(2L)Exel6001	0.45
	2nd step	R21	BL#6905	Df(2L)PM91	0.6
	2nd step	R21	BL#7772	Df(2L)Exel7002	0.51
	1st step	R23	BL#6965	Df(2L)BSC31	0.33
	1st step	R24	BL#3812	Df(2L)sc19-3	0.377049
	1st step	R24	BL#5330	Df(2L)ed1	0.239583
	2nd step	R24	BL#702	Df(2L)ed-dp	0.163265
	2nd step	R24	BL#7795	Df(2L)Exel7021	0.375
	2nd step	R24	BL#7496	Df(2L)Exel6010	0.453947
	1st step	R25-1	BL#8835	Df(2L)BSC110	0.32
	2nd step	R25-1	BL#7794	Df(2L)Exel7022	0.569444
	1st step	R25-2	BL#8674	Df(2L)BSC109	0.421053
DK2L	1st step	R26	BL#490	Df(2L)E110	0.34
	1st step	R26	BL#6299	Df(2L)BSC5	0.34
	2nd step	R26	BL#7501	Df(2L)Exel6015	0.4
	2nd step	R26	BL#7502	Df(2L)Exel6016	0.389671
	2nd step	R26	BL#9187	Df(2L)ED354	0.36
	2nd step	R26	BL#9182	Df(2L)ED292	0.222222
	1st step	R28	BL#179	Df(2L)TE29Aa-11	0.32
	2nd step	R28	BL#9298	Df(2L)ED611	0.11
	2nd step	R28	BL#8836	Df(2L)BSC111	0.27
	1st step	R30	BL#1045	Df(2L)Mdh	0.33
	2nd step	R30	BL#3366	Df(2L)J2	0.28
	2nd step	R30	BL#6478	Df(2L)BSC17	0.06
	2nd step	R30	BL#8469	Df(2L)BSC50	0.23
	1st step	R37	BL#567	Df(2L)Pr-A16	0.31
	2nd step	R37	BL#7524	Df(2L)Exel6042	0.382353
	2nd step	R37	BL#7845	Df(2L)Exel7073	0.541176
	2nd step	R37	BL#3785	Df(2L)VA17	0.228916
	2nd step	R37	BL#8679	Df(2L)ED1303	0.12
	2nd step	R37	BL#7851	Df(2L)Exel7078	0.440758
	1st step	R43	BL#3368	Df(2R)cn9	0.35
	2nd step	R43	BL#6138	Df(2R)42490	0.163636
	2nd step	R43	BL#7533	Df(2R)Exel6051	0.444444
	2nd step	R43	BL#7858	Df(2R)Exel7092	0.496503
	2nd step	R43	BL#7536	Df(2R)Exel6054	0.428571
	2nd step	R43	BL#7537	Df(2R)Exel6055	0.527778
	2nd step	R43	BL#7538	Df(2R)Exel6056	0.389831
	2nd step	R43	BL#8879	Df(2R)DrlRV30	0.32
	1st step	R46	BL#9410	Df(2R)BSC132	0.3
DK2R	1st step	R46	BL#1743	Df(2R)B5	0.39
	1st step	R50	BL#754	Df(2R)vg-C	0.18
	1st step	R50	BL#442	Df(2R)CX1	0.41
	2nd step	R50	BL#6516	Df(2R)BSC18	0.12
	2nd step	R50	BL#7875	Df(2R)Exel7130	0.55
	2nd step	R50	BL#7876	Df(2R)Exel7131	0.44
	2nd step	R50	BL#8913	Df(2R)ED2354	0.32
	1st step	R53	BL#7445	Df(2R)BSC49	0.3
	2nd step	R53	BL#7547	Df(2R)Exel6065	0.361905
	2nd step	R53	BL#7548	Df(2R)Exel6066	0.571429
	2nd step	R53	BL#7887	Df(2R)Exel7145	0.454545
	1st step	R55	BL#1547	Df(2R)PC4	0.59
	1st step	R56	BL#3467	Df(2R)AA21	0.5
	1st step	R60	BL#600	Df(3L)Aprt-1	0.41
	1st step	R60	BL#2400	Df(3L)R-G7	0.15
	1st step	R66-1	BL#5877	Df(3L)ZP1	0.48
	1st step	R66-1	BL#1541	Df(3L)66C-G28	0.31
	1st step	R66-1	BL#6460	Df(3L)BSC13	0.09
	2nd step	R66-1	BL#7591	Df(3L)Exel6112	0.177778
	2nd step	R66-1	BL#7745	Df(3L)Exel6279	0.0833333
	2nd step	R66-1	BL#8065	Df(3L)ED4408	0.356522
	1st step	R66	BL#3024	Df(3L)h-i22	0.33
	1st step	R66	BL#4500	Df(3L)scf-R6	0.413462
	1st step	R66	BL#7079	Df(3L)BSC35	0.45
	1st step	R66	BL#997	Df(3L)AC1	0.474227
	2nd step	R66-2	BL#2479	Df(3L)29A6	0.372881
	2nd step	R66-2	BL#9221	Df(3L)ED4416	0.115385
	1st step	R68	BL#6471	Df(3L)BSC14	0.43
	1st step	R68	BL#2611	Df(3L)vin5	0.41
	1st step	R68	BL#2612	Df(3L)vin7	0.78
	2nd step	R68	BL#2609	Df(3L)vin3	0.56
	2nd step	R68	BL#8977	Df(3L)BSC120	0.36
DK3L	2nd step	R68	BL#7595	Df(3L)Exel6116	0.21
	1st step	R69	BL#5913	Df(3L)F10	0.34
	2nd step	R69	BL#8070	Df(3L)ED4483	0.380531
	2nd step	R69	BL#8072	Df(3L)ED4486	0.368421
	1st step	R70	BL#3124	Df(3L)fz-GF3b	0.41
	1st step	R75	BL#6411	Df(3L)BSC8	0.44
	1st step	R75	BL#2990	Df(3L)Cat	0.42
	2nd step	R75	BL#8080	Df(3L)ED224	0.4
	2nd step	R75	BL#8099	Df(3L)ED4685	0.4
	2nd step	R75	BL#8081	Df(3L)ED225	0.192982
	2nd step	R75	BL#7613	Df(3L)Exel6134	0.135593
	2nd step	R75	BL#2607	Df(3L)W4	0.181818
	2nd step	R75	BL#7611	Df(3L)Exel6132	0.25
	1st step	R76	BL#3617	Df(3L)kto2	0.65
	1st step	R77	BL#3127	Df(3L)ri-79c	0.38
	1st step	R78	BL#8101	Df(3L)ED4978	0.37
	1st step	R79	BL#4506	Df(3L)Ten-m-AL29	0.36
	1st step	R79	BL#5951	Df(3L)HD1	0.2
	1st step	R79	BL#6649	Df(3L)BSC21	0.43
	2nd step	R79	BL#7617	Df(3L)Exel6138	0.0744681
	2nd step	R79	BL#4504	Df(3L)Ten-m-AL1	0.337209
	1st step	R83	BL#1990	Df(3R)Tpl10	0.53
	1st step	R85	BL#1962	Df(3R)p-XT103	0.37
	1st step	R85	BL#6756	Df(3R)BSC24	0.44
	2nd step	R85	BL#9203	Df(3L)ED5331	0.46
	1st step	R86	BL#7080	Df(3R)BSC38	0.3
	1st step	R88	BL#383	Df(3R)ea	0.3
	1st step	R88	BL#756	Df(3R)sbd105	0.42
	2nd step	R88	BL#7653	Df(3R)Exel6174	0.0454545
	2nd step	R88	BL#7980	Df(3R)Exel7326	0.186047
	2nd step	R88	BL#7981	Df(3R)Exel8162	0.219512
	2nd step	R88	BL#7982	Df(3R)Exel7327	0.298246
	2nd step	R88	BL#1920	Df(3R)sdb104	0
	1st step	R92	BL#4962	Df(3R)H-B79	0.38
	2nd step	R92	BL#9479	Df(3R)ED6027	0.37
	2nd step	R92	BL#7664	Df(3R)Exel6185	0.138462
	2nd step	R92	BL#7413	Df(3R)BSC43	0.01
	1st step	R93	BL#3340	Df(3R)e-R1	0.36
	1st step	R93	BL#2425	Df(3R)e-N19	0.09
	1st step	R94	BL#2586	Df(3R)23D1	0.42
	1st step	R95-1	BL#2585	Df(3R)mbc-R1	0.42
DK3R	1st step	R95-1	BL#4940	Df(3R)mbc-30	0.16
	1st step	R95-1	BL#7674	Df(3R)Exel6195	0.21
	1st step	R95-1	BL#7992	Df(3R)Exel9014	0.19
	1st step	R95-2	BL#7675	Df(3R)Exel6196	0.19
	1st step	R95-2	BL#7676	Df(3R)Exel6197	0.26
	1st step	R95-2	BL#4432	Df(3R)crb-F89-4	0.33
	1st step	R95-2	BL#2363	Df(3R)crb87-5	0.43
	2nd step	R95-2	BL#7677	Df(3R)Exel6198	0.18
	2nd step	R95-2	BL#7993	Df(3R)Exel8178	0.361702
	2nd step	R95-2	BL#7948	Df(3R)Exel7357	0.155039
	1st step	R97	BL#1910	Df(3R)Tl-P	0.33
	1st step	R97	BL#5601	Df(3R)Espl3	0.04
	1st step	R97	BL#823	Df(3R)D605	0.25
	2nd step	R97	BL#3050	Df(3R)Sq219	0.419753
	2nd step	R97	BL#8105	Df(3L)ED6232	0.230769
	2nd step	R97	BL#9478	Df(3R)ED6235	0.259259
	2nd step	R97	BL#7684	Df(3R)Exel6205	0.234568
	2nd step	R97	BL#7685	Df(3R)Exel6206	0.344538
	2nd step	R97	BL#8107	Df(3L)ED6242	0.324324
	1st step	R98	BL#86543	Df(3R)3450	0.34
	2nd step	R98	BL#7690	Df(3R)Exel6212	0.32
	2nd step	R98	BL#7689	Df(3R)Exel6211	0.168317
	2nd step	R98	BL#7688	Df(3R)Exel6210	0

## Sheet: Suppressor genes (3rd step)
Suppressor genes identified in suppressive regions (negative genes are not included)
Region	Stock number	Gene symbol	% WT pupae	Allele	Comment
R3	BL#26	Myc	0.62	dm[1]	discarded BL#
R7	BL#18207	unc-119	0.42	unc-119[e03912]	discarded BL#
R9	BL#26296	PPP4R2r	0.32	P{y[+t7.7] v[+t1.8]=TRiP.JF02065}attP2	RNAi TRiP
R15	BL#72	RpS5a	0.36	RpS5a[1]
R15	BL#18731	Xmas-2	0.35	xmas[f04114]
R21	BL#354	net	0.31	net[1]
R21	BL#10483	Stip1	0.42	Stip1[k00616]
R25	BL#12848	Rpn11	0.31	Rpn11[BG01694]
R25	BL#18324	Rpn11	0.39	Rpn11[f00386]
R26	BL#17887	Arpc4	0.46	Arc-p20[e00819]	discarded BL#
R26	v27010	CG9222	0.34	CG9222[GD14160]	RNAi VDRC
R26	v108362	CG9498	0.44	CG9498[KK103780]	RNAi VDRC
R37	BL#4202	Rpn3	0.44	Rpn3[1]
R37	BL#3191	Rpn3	0.33	Rpn3[mfs1]
R37	BL#3445	swm	0.67	swm[37Dh-1]/CyO
R37	BL#18843	CG15173	0.3	Ttc19[f05160]
R37	BL#28545	Uhg3	0.6	P{y[+t7.7] v[+t1.8]=TRiP.HM05031}attP2	RNAi TRiP
R43	BL#13732	Puml	0.35	puml[KG01597]
R45	BL#14880	Map60	0.36	Map60[KG00506]
R45	v106465	Marc	0.45	Marc[KK102585]	RNAi VDRC
R50	BL#10557	Hsc70-5	0.36	Hsc70-5[k04907]
R50	BL#2495	pea	0.4	pea[1]/CyO
R50	BL#14519	RpS23	0.33	RpS23[KG07144]
R51	*	Cpsf160	0.48	CpsfIV/CyO	*from our lab
R53	BL#19346	unc-104	0.3	unc-104[d11204]
R55	BL#10970	pAbp	0.32	pAbp[k10109]
R56	BL#11192	PCNA	0.38	PCNA[02448]
R62	v106049	Dre4	0.27	dre4[KK100787]	RNAi VDRC
R66-2	BL#11720	eIF4E1	0.43	eIF4E1[07238]
R66-2	BL#14720	CG4080	0.39	CG4080[KG08382]
R66-2	BL#5930	smg	**	smg[1]	** tested on wing position in adult
R68	BL#14434	rt	0.46	rt[KG04772]
R68	BL#23569	pop2	0.35	Pop2[MB02463]
R70	BL#11485	Hsc70Cb	0.51	Hsc70Cb[00082]
R75-1	BL#11542	tap	0.36	tap[01658]
R76	BL#1135	trc	0.39	trc[1]
R77	BL#22115	Pss	0.44	Pss[HP31723]
R77	BL#10598	CG32428	0.35	CG32428[c01528]
R78	BL#27212	Pros54	0.36	Rpn10[G6601]
R83	BL#17457	Rga	0.31	Rga[DG07805]	discarded BL#
R85	BL#3335	pum	0.43	pum[3]
R85	BL#2186	pum	0.54	pum[Msc]
R85	BL#11544	pum	0.37	pum[01688]
R88	BL#11627	Akt1	0.54	Akt1[04226]
R92	BL#22258	Clpx	0.37	CG9205[LA00982]
R95-2	BL#13155	twin	0.54	twin[KG00877]
R95-2	BL#30112	Dis3	0.5	Dis3[G5039]
R97	BL#13198	Men-b	0.42	Men-b[KG02266]
R98	BL#31838	Bdr8	0.47	Brd8[G19099]
R99	BL#11795	mod	0.38	mod[07570]
