# Supplementary material for: Activation of the ubiquitin-proteasome system contributes to oculopharyngeal muscular dystrophy through muscle atrophy
Source: PLoS Genet. 2022 Jan 13;18(1):e1010015. doi: 10.1371/journal.pgen.1010015 (PMC8791501; doi:10.1371/journal.pgen.1010015)
Supplement: S2 Table — (XLSX) [file pgen.1010015.s002.xlsx]

## Sheet: UPS genes
Table S2: List of UPS genes tested in the second screen and control crosses
Stock number	Gene symbol	Allele	% WT pupae	Total of scored pupae
BL#22751	UbcD6	UbcD6[MB00268]	0.34	357
BL#15757	UbcD6	UbcD6[EY04634]	0.54	207
BL#22589	UbcD12	CG7375[EY22840]	0.455	256
BL#16178	UbcD12	CG7375[B238]	0.475	119
BL#14720	CG4080	CG4080[KG08382]	0.393333	97
BL#15068	CG4080	CG4080[EY01375]	0.313333	74
BL#3160	Cullin-3	Cul-3[gft2]	0.235	304
BL#12175	Cullin-3	Cul-3[06430]	0.32	307
BL#25147	Cullin-3	Cul-3[mds1]	0.29	554
BL#18298	Trim9	Trim9[f00152]	0.485	283
BL#23451	Trim9	Trim9[MB02537]	0.36	328
BL#13540	Trim9	Trim9[KG05017]	0.435	210
BL#5387	mib2	mib2[1]	0.28	307
BL#3229	mib2	mib2[4]	0.37	365
BL#26660	Su(dx)	Su(dx)[32]	0.31	269
BL#12891	Su(dx)	Su(dx)[KG02902]	0.27	337
BL#26986	Diap2	Diap2[G2326]	0.26	352
BL#16814	Ubi-p63E	Ubi-p63E[EY07341]	0.425	214
BL#11565	scny	scny[02331]	0.505	332
BL#14139	Usp47	Usp47[KG06042]	0.13	230
BL#20331	Usp47	Usp47[EY11769]	0.23	200
BL#3191	Rpn3	Rpn3[mfs1]	0.36	72
BL#4202	Rpn3	Rpn3[1]	0.44	29
BL#10465	Rpn6	Rpn6[k00103]	0.465	328
BL#12203	Rpn8	Mov34[k08003]	0.4	294
BL#27212	Rpn10	Rpn10[G6601]	0.365	73
BL#12848	Rpn11	Rpn11[BG01694]	0.31	70
BL#18324	Rpn11	Rpn11[f00386]	0.39	156
BL#16094	Rpt2	Rpt2[A336]	0.463333	365
BL#11591	Rpt3	Rpt3[G0052]	0.183333	456
BL#12131	Rpt4	Rpt4[G0114]	0.31	374
BL#11625	Rpt5	Rpt5[04210]	0.64	322
BL#33496	Rpt6	Pros45[G1225]	0.23	108
BL#17043	Prosα1	Prosalpha1[EP2318]	0.05	109
BL#32621	Prosα2	Pros25[G8948]	0.615	191
BL#29499	Prosα7	Prosalpha7[SH1393]	0.38	408
BL#11392	Prosβ1	Prosbeta1[05070]	0.24	223
BL#30067	Prosβ3	Prosbeta3[G4206]	0.41	122
BL#17730	Prosβ4	Prosbeta4[c05852]	0.41	251
BL#21794	Prosβ5	Prosbeta5[DP00085]	0.29	327
BL#28499	Prosβ6	Prosbeta6[G9075]	0.555	228
BL#6182	Prosβ6	Prosbeta6[1]	0.62	230
BL#16962	Prosβ7	Prosbeta7[EY10024]	0.5	211
BL#16399	Pomp	Pomp[EY06518]	0.325	312
negative control	w	w1118	0.05	158
negative control	w	w1118	0.06	128
negative control	w	w1118	0.08	99
negative control	w	w1118	0.12	107
negative control	UAS-LacZ		0.06	160
negative control	UAS-LacZ		0.09	159
negative control	UAS-LacZ		0.13	156
negative control	UAS-LacZ		0.14	107
positive control	UAS-NLS-3F5		0.32	128
positive control	UAS-NLS-3F5		0.36	138
positive control	UAS-NLS-3F5		0.4	145
positive control	UAS-NLS-3F5		0.45	108
